# Supplementary material for: A sustainability framework based on threats, consequences, and solutions (TCS) for managing watershed commons
Source: PLoS One. 2023 Dec 6;18(12):e0295228. doi: 10.1371/journal.pone.0295228 (PMC10699595; doi:10.1371/journal.pone.0295228)
Supplement: S1 Data — (CSV) [file pone.0295228.s003.csv]

No.	Population	dista. Lake (m)	Slope	Forests	Pasture/crops	Cofee.Plant	tlia	estage	work	FTLC	FAWR	FSR	WLTB	WLALW	WLSR	WRTLNR	WRALW	WRSL	FRTLNR	FRAJ	FRSL	QLTLNR	QLAH	QLSAF	QNTLNR	QNAH	QNSR	TourImp
1	511	481.67	5.68	19.98	31.4	1.14	25	31-45	Tourism	2	5	2	4	0	1	5	0	3	4	3	3	5	5	3	5	5	5	1
2	511	481.67	5.68	19.98	31.4	1.14	39	31-45	Production/service	3	4	5	5	5	0	5	3	4	1	5	5	5	5	4	5	5	5	1
3	511	481.67	5.68	19.98	31.4	1.14	43	46-60	Tourism	4	3	5	3	4	5	5	5	3	5	3	4	2	5	5	2	5	5	1
4	511	481.67	5.68	19.98	31.4	1.14	15	31-45	Tourism	5	5	4	3	4	5	5	3	1	5	5	4	1	5	4	5	5	5	1
5	511	481.67	5.68	19.98	31.4	1.14	50	46-60	Production/service	4	1	5	5	5	2	2	5	0	1	5	1	5	5	3	5	5	5	1
6	511	481.67	5.68	19.98	31.4	1.14	2	15-30	Production/service	5	4	0	4	5	0	1	0	2	1	3	2	5	4	0	5	4	0	1
7	511	481.67	5.68	19.98	31.4	1.14	20	15-30	Production/service	4	4	1	5	1	3	5	5	3	5	5	1	5	5	5	4	5	3	0
8	511	481.67	5.68	19.98	31.4	1.14	65	≥60	Production/service	4	5	5	1	1	1	5	0	4	4	4	5	4	5	5	3	2	5	1
9	511	481.67	5.68	19.98	31.4	1.14	30	31-45	Production/service	4	4	4	4	5	4	5	5	4	5	5	4	5	5	4	5	2	5	1
10	511	481.67	5.68	19.98	31.4	1.14	45	46-60	Production/service	0	5	4	2	2	4	5	4	3	3	4	3	3	4	5	3	5	4	1
11	511	481.67	5.68	19.98	31.4	1.14	20	31-45	community services	4	5	4	3	4	4	5	5	1	4	4	1	5	5	0	5	5	5	1
12	511	481.67	5.68	19.98	31.4	1.14	26	31-45	Tourism	3	5	3	3	1	5	5	5	2	5	5	3	5	5	2	3	5	5	1
13	511	481.67	5.68	19.98	31.4	1.14	60	≥60	Production/service	5	5	3	2	4	5	5	0	5	5	0	5	2	5	5	2	5	3	1
14	511	481.67	5.68	19.98	31.4	1.14	24	15-30	community services	5	5	4	5	5	3	5	5	1	5	0	5	5	3	4	5	3	1	1
15	511	481.67	5.68	19.98	31.4	1.14	21	15-30	community services	5	3	3	5	2	1	4	4	5	5	5	2	5	5	1	4	5	1	1
16	511	481.67	5.68	19.98	31.4	1.14	20	15-30	Tourism	4	3	3	5	4	5	5	5	0	3	4	0	5	5	5	2	4	4	1
17	511	481.67	5.68	19.98	31.4	1.14	62	≥60	Production/service	2	5	4	5	3	4	5	3	4	4	0	5	0	0	0	5	0	2	1
18	511	481.67	5.68	19.98	31.4	1.14	11	31-45	Tourism	2	5	1	0	3	5	5	5	4	3	3	2	3	5	3	2	5	1	1
19	511	481.67	5.68	19.98	31.4	1.14	21	15-30	Production/service	5	4	4	4	4	2	5	4	2	3	2	2	4	4	3	5	3	1	1
20	511	481.67	5.68	19.98	31.4	1.14	39	31-45	Production/service	3	5	5	2	4	5	4	5	5	5	0	0	5	4	0	1	4	1	1
21	109	1508.9	6.06	11.01	72.29	0	20	31-45	Production/service	4	2	3	3	5	1	0	4	1	1	0	0	5	5	3	4	5	4	1
22	109	1508.9	6.06	11.01	72.29	0	30	31-45	Production/service	4	3	5	5	5	3	5	5	3	4	5	4	2	5	1	5	2	4	1
23	109	1508.9	6.06	11.01	72.29	0	30	31-45	Tourism	5	5	3	5	5	1	0	1	5	2	5	5	2	2	2	2	4	5	1
24	109	1508.9	6.06	11.01	72.29	0	2	15-30	Tourism	4	5	1	0	4	1	1	3	1	3	5	5	5	5	3	2	4	5	1
25	109	1508.9	6.06	11.01	72.29	0	60	≥60	Production/service	3	1	5	5	4	5	2	4	5	5	1	3	3	0	0	5	0	4	1
26	109	1508.9	6.06	11.01	72.29	0	25	31-45	community services	5	4	5	1	4	5	5	4	5	5	5	5	5	5	2	5	5	5	1
27	109	1508.9	6.06	11.01	72.29	0	50	≥60	community services	3	5	3	4	5	2	5	3	0	3	5	5	5	5	4	5	4	4	1
28	109	1508.9	6.06	11.01	72.29	0	36	31-45	Production/service	5	5	0		4		3	5	5	3	4	0	4	4	2	4	4	5	1
29	109	1508.9	6.06	11.01	72.29	0	0	46-60	Production/service	5	4	4	0	1	0	5	0	5	0	3	1	5	5	1	5	5	3	1
30	109	1508.9	6.06	11.01	72.29	0	31	31-45	Tourism	3	5	5	1	0	0	3	5	1	3	5	0	3	5	3	3	5	5	1
31	109	1508.9	6.06	11.01	72.29	0	8	15-30	community services	4	3	4	5	5	5	5	5	3	5	5	5	3	5	5	5	5	5	1
32	109	1508.9	6.06	11.01	72.29	0	15	31-45	Production/service	5	5	4	4	4	5	0	5	0	2	0	5	5	5	2	5	5	5	1
33	109	1508.9	6.06	11.01	72.29	0	40	46-60	Production/service	4	5	5				5	0	5	3	0	5	5	0	3	5	0	5	0
34	109	1508.9	6.06	11.01	72.29	0	28	15-30	Production/service	2	4	4	5	5	3	5	5	0	5	5	0	5	5	5	4	5	5	1
35	109	1508.9	6.06	11.01	72.29	0	35	46-60	Production/service	5	5	4	4	3	2	5	3	1	1	3	5	5	5	4	5	5	4	1
36	109	1508.9	6.06	11.01	72.29	0	2	31-45	Production/service	4	2	5	5	4	0	5	4	5	2	5	4	5	5	5	5	5	3	0
37	109	1508.9	6.06	11.01	72.29	0	4	15-30	Production/service	5	5	4	5	3	5	4	4	0	5	4	0	3	5	5	5	4	5	0
38	109	1508.9	6.06	11.01	72.29	0	3	15-30	community services	4	2	3	3	4	4	2	0	1	5	2	1	4	2	2	5	1	4	1
39	109	1508.9	6.06	11.01	72.29	0	10	31-45	Production/service	5	5	5	0	5	4	4	0	5	5	0	5	5	5	4	5	5	4	1
40	109	1508.9	6.06	11.01	72.29	0	40	31-45	Production/service	4	5	5	4	5	4	5	5	2	4	5	2	2	5	5	5	2	5	1
41	1490	386.15	1.48	6.81	40.94	25.77	2	15-30	community services	5	3	5	3	5	5	5	5	3	5	2	5	4	5	5	3	4	5	1
42	1490	386.15	1.48	6.81	40.94	25.77	34	31-45	Tourism	5	5	5	2	5	5	4	5	2	5	2	3	3	5	5	1	4	3	1
43	1490	386.15	1.48	6.81	40.94	25.77	26	15-30	Production/service	5	4	4	5	5	2	2	5	3	2	3	5	3	5	3	3	5	5	1
44	1490	386.15	1.48	6.81	40.94	25.77	30	31-45	Production/service	2	3	2	4	5	3	1	5	5	2	5	4	0	5	5	3	2	5	1
45	1490	386.15	1.48	6.81	40.94	25.77	10	15-30	Production/service	5	4	5	2	5	5	5	4	1	3	5	5	4	5	5	3	5	5	1
46	1490	386.15	1.48	6.81	40.94	25.77	65	≥60	Production/service	2	5	4	5	5	0	0	0	5	0	5	5	5	5	0	5	5	5	1
47	1490	386.15	1.48	6.81	40.94	25.77	48	≥60	Production/service	5	4	2				5	3	3	0	0	5	5	5	2	5	5	5	1
48	1490	386.15	1.48	6.81	40.94	25.77	0	31-45	Production/service	4	5	5	0	5	0	3	0	5	0	0	5	3	5	2	3	5	0	1
49	1490	386.15	1.48	6.81	40.94	25.77	3	31-45	Tourism	5	4	5				4	5	5				3	0	0	3	0	4	1
50	1490	386.15	1.48	6.81	40.94	25.77	8	15-30	Production/service	2	5	5	3	5	5	4	5	1	5	4	0	3	5	4	3	5	5	1
51	1490	386.15	1.48	6.81	40.94	25.77	24	31-45	Tourism	3	5	5				4	5	5	4	4	4	5	5	4	5	5	5	1
52	1490	386.15	1.48	6.81	40.94	25.77	4	31-45	Tourism	2	4	5				5	5	0	4	4	0	3	5	4	5	5	5	1
53	1490	386.15	1.48	6.81	40.94	25.77	10	15-30	community services	2	5	5	2	5	4	5	5	1	1	4	1	5	5	4	5	2	5	1
54	1490	386.15	1.48	6.81	40.94	25.77	23	15-30	Tourism	4	4	4	4	0	0	5	0	5	0	1	5	4	5	0	4	5	1	1
55	1490	386.15	1.48	6.81	40.94	25.77	17	31-45	community services	5	3	5	5	4	5	3	5	4	5	2	5	4	5	2	4	5	2	1
56	1490	386.15	1.48	6.81	40.94	25.77	15	46-60	Production/service	5	1	3	5	5	5	5	5	0	5	5	5	5	5	0	5	5	2	1
57	1490	386.15	1.48	6.81	40.94	25.77	30	46-60	Production/service	0	4	4				0	3	5	4	0	4	5	5	5	5	5	3	1
58	1490	386.15	1.48	6.81	40.94	25.77	58	15-30	Production/service	0	5	5	0	0	5	4	0	5	4	3	5	5	5	0	4	5	3	1
59	1490	386.15	1.48	6.81	40.94	25.77	22	31-45	community services	4	5	4	0	5	3	5	5	3	2	5	5	1	5	1	2	2	2	1
60	1490	386.15	1.48	6.81	40.94	25.77	25	15-30	Production/service	3	4	4	3	5	4	2	5	0	4	5	5	4	5	1	3	5	5	1
61	343	1862.81	3.31	16.02	21.6	54.2	20	15-30	Production/service	0	3	4	0	4	5	5	5	5	3	5	2	4	5	0	4	4	1	1
62	343	1862.81	3.31	16.02	21.6	54.2	18	15-30	Production/service	5	3	3	0	4	3	4	2	2	0	0	0	0	0	0	0	0	0	1
63	343	1862.81	3.31	16.02	21.6	54.2	26	31-45	community services	4	5	2	0	0	0	2	5	2	4	4	5	5	5	0	5	5	5	1
64	343	1862.81	3.31	16.02	21.6	54.2	25	≥60	community services	4	5	4	1	3	5	5	3	5	1	0	4	3	5	4	5	5	5	1
65	343	1862.81	3.31	16.02	21.6	54.2	30	31-45	Production/service	5	4	4	3	5	3	5	4	1	2	1	4	5	5	3	5	5	4	1
66	343	1862.81	3.31	16.02	21.6	54.2	30	46-60	community services	4	5	4				5	4	0	4	4	0	5	5	4	5	5	5	1
67	343	1862.81	3.31	16.02	21.6	54.2	4	15-30	community services	5	5	5				5	5	1	3	3	5	3	2	5	4	5	5	0
68	343	1862.81	3.31	16.02	21.6	54.2	10	31-45	Production/service	1	4	4				5	4	4	4	1	4	4	5	2	5	5	3	0
69	343	1862.81	3.31	16.02	21.6	54.2	29	31-45	community services	5	4	3				5	4	2	3	2	1	1	5	5	4	5	5	1
70	343	1862.81	3.31	16.02	21.6	54.2	32	46-60	community services	5	5	5				5	4	4	5	3	3	5	5	4	3	5	5	1
71	343	1862.81	3.31	16.02	21.6	54.2	10	31-45	community services	4	2	5	3	2	3	5	3	0	3	0	0	5	5	1	5	5	5	0
72	343	1862.81	3.31	16.02	21.6	54.2	30	15-30	Production/service	1	3	5	5	4	1	5	4	5	5	1	5	5	5	5	5	5	4	1
73	343	1862.81	3.31	16.02	21.6	54.2	5	15-30	community services	5	4	4				4	5	0	4	0	0	3	3	1	3	3	4	1
74	343	1862.81	3.31	16.02	21.6	54.2	29	15-30	community services	4	4	5	5	4	3	5	5	5	5	0	4	3	5	1	3	5	3	1
75	343	1862.81	3.31	16.02	21.6	54.2	25	46-60	community services	4	5	5				5	0	3	0	0	0	3	5	5	3	5	3	1
76	343	1862.81	3.31	16.02	21.6	54.2	6	31-45	Production/service	5	4	5				4	5	2	2	0	4	5	2	3	5	2	5	1
77	343	1862.81	3.31	16.02	21.6	54.2	16	31-45	community services	2	5	4	4	3	5	4	4	3	0	0	5	5	5	5	5	4	5	1
78	343	1862.81	3.31	16.02	21.6	54.2	32	31-45	Production/service	5	5	5	0	0	0	2	3	0	0	5	5	5	5	1	5	5	5	1
79	343	1862.81	3.31	16.02	21.6	54.2	5	31-45	community services	3	4	5	2	0	0	4	0	4	4	5	5	3	4	5	0	0	0	1
80	343	1862.81	3.31	16.02	21.6	54.2	10	15-30	Production/service	2	0	4	0	0	0	5	0	0	0	5	0	5	5	5	4	4	5	1
81	1001	246.48	7.87	13.87	40.97	0	21	31-45	Production/service	5	1	2	2	1	3	5	2	3	5	4	5	0	5	5	4	4	0	1
82	1001	246.48	7.87	13.87	40.97	0	30	31-45	Tourism	1	4	5	0	0	0	5	0	0	5	0	0	5	5	0	0	5	0	0
83	1001	246.48	7.87	13.87	40.97	0	30	31-45	Tourism	5	4	3	1	4	2	5	5	3	4	3	4	5	1	0	4	1	0	1
84	1001	246.48	7.87	13.87	40.97	0	40	15-30	Tourism	4	5	5				4	0	5	5	4	4	5	5	0	5	5	0	0
85	1001	246.48	7.87	13.87	40.97	0	12	15-30	Production/service	5	3	1	3	5	3	4	5	5	0	3	3	4	4	5	4	4	2	1
86	1001	246.48	7.87	13.87	40.97	0	1	31-45	Production/service	2	3	4	2	4	2	4	5	4	1	4	3	1	5	3	2	5	5	1
87	1001	246.48	7.87	13.87	40.97	0	43	46-60	Production/service	5	5	5	4	0	5	4	0	3	5	0	5	4	4	5	2	4	4	1
88	1001	246.48	7.87	13.87	40.97	0	52	31-45	community services	5	5	4	4	2	4	5	3	4	5	2	1	5	5	5	4	3	3	1
89	1001	246.48	7.87	13.87	40.97	0	35	15-30	community services	5	5	5	5	2	5	5	2	2	2	4	5	5	5	5	2	5	1	1
90	1001	246.48	7.87	13.87	40.97	0	20	15-30	community services	5	5	0	1	1	0	5	2	0	3	5	0	1	5	1	4	0	4	1
91	1001	246.48	7.87	13.87	40.97	0	4	31-45	Production/service	5	3	2	0	0	0	3	5	0	0	4	0	5	5	3	5	2	5	1
92	1001	246.48	7.87	13.87	40.97	0	31	15-30	Tourism	5	5	5	2	4	4	5	5	2	4	4	5	4	5	0	4	5	3	1
93	1001	246.48	7.87	13.87	40.97	0	18	15-30	Tourism	0	4	1	1	0	0	4	5	5	5	4	1	5	5	1	5	5	4	1
94	1001	246.48	7.87	13.87	40.97	0	14	46-60	Tourism	0	0	3	1	5	0	3	5	5	3	5	5	4	3	1	4	3	1	1
95	1001	246.48	7.87	13.87	40.97	0	47	15-30	Tourism	5	4	5	2	4	4	5	5	5	3	3	4	4	5	1	4	5	5	1
96	1001	246.48	7.87	13.87	40.97	0	15	31-45	Production/service	1	5	3	5	5	2	4	5	5	4	4	5	5	5	3	5	5	4	0
97	1001	246.48	7.87	13.87	40.97	0	3	≥60	Tourism	5	5	5	4	2	5	5	4	2	1	4	2	5	5	3	5	1	5	1
98	1001	246.48	7.87	13.87	40.97	0	40	31-45	community services	5	5	5	4	4	3	5	5	1	4	2	2	4	3	5	4	3	5	1
99	1001	246.48	7.87	13.87	40.97	0	37	31-45	Tourism	5	5	1	5	3	4	4	3	5	2	5	4	1	5	3	5	4	4	1
100	1001	246.48	7.87	13.87	40.97	0	40	46-60	Tourism	0	5	4	5	5	5	0	5	0	3	3	0	5	5	3	4	5	5	1
101	1099	1025.63	20.96	15.87	52.37	1.23	21	31-45	Unemployed	2	2	4	2	4	5	4	2	4	5	5	5	4	5	0	4	4	5	1
102	1099	1025.63	20.96	15.87	52.37	1.23	33	31-45	Production/service	4	5	5	0	0	0	4	5	3	2	5	3	4	5	5	3	5	3	1
103	1099	1025.63	20.96	15.87	52.37	1.23	35	46-60	Production/service	4	5	4	3	4	4	4	5	1	2	4	4	5	4	3	5	5	5	1
104	1099	1025.63	20.96	15.87	52.37	1.23	8	31-45	Unemployed	4	5	5	1	5	5	5	3	1	5	4	3	4	5	2	4	5	5	1
105	1099	1025.63	20.96	15.87	52.37	1.23	38	≥60	Production/service	0	4	5	0	5	3	5	4	4	2	5	4	4	5	4	5	5	5	1
106	1099	1025.63	20.96	15.87	52.37	1.23	39	≥60	Production/service	3	2	5	3	2	4	5	5	4	4	3	1	2	5	3	5	5	4	1
107	1099	1025.63	20.96	15.87	52.37	1.23	35	46-60	Production/service	5	4	2	4	2	2	0	2	5	5	2	5	4	5	1	3	5	4	0/1
108	1099	1025.63	20.96	15.87	52.37	1.23	55	31-45	community services	4	3	4	5	5	5	5	5	1	5	5	5	5	5	5	4	5	5	1
109	1099	1025.63	20.96	15.87	52.37	1.23	43	15-30	Tourism	3	5	5	5	4	4	5	5	4	4	4	5	5	5	4	5	5	5	1
110	1099	1025.63	20.96	15.87	52.37	1.23	30	15-30	community services	2	4	5	5	3	4	5	0	5	2	5	1	5	5	3	2	3	5	1
111	1099	1025.63	20.96	15.87	52.37	1.23	21	46-60	Production/service	4	3	4	3	5	4	5	5	4	5	5	5	5	5	3	2	5	1	0/1
112	1099	1025.63	20.96	15.87	52.37	1.23	28	31-45	Production/service	3	3	4	1	4	4	3	4	1	4	5	0	0	5	1	4	5	5	1
113	1099	1025.63	20.96	15.87	52.37	1.23	26	31-45	Production/service	0	5	2	5	4	2	5	5	3	0	2	3	0	5	0	0	0	0	1
114	1099	1025.63	20.96	15.87	52.37	1.23	32	31-45	conservation	4	4	3	3	3	1	4	1	3	5	4	3	1	5	3	3	5	4	1
115	1099	1025.63	20.96	15.87	52.37	1.23	25	31-45	Production/service	3	3	5	5	3	5	2	3	4	4	4	4	5	5	4	5	2	2	0
116	1099	1025.63	20.96	15.87	52.37	1.23	33	31-45	Production/service	4	5	5	3	5	5	5	5	0	3	4	4	5	5	5	5	5	4	0
117	1099	1025.63	20.96	15.87	52.37	1.23	32	31-45	Production/service	1	5	2	5	4	1	5	3	5	5	1	5	5	3	0	5	2	5	0
118	1099	1025.63	20.96	15.87	52.37	1.23	12	46-60	Production/service	4	3	3	5	3	2	5	3	4	5	5	5	5	5	5	5	3	2	1
119	1099	1025.63	20.96	15.87	52.37	1.23	28	15-30	community services	3	3	5	2	5	5	3	3	5	2	5	5	2	4	3	5	3	5	1
120	1099	1025.63	20.96	15.87	52.37	1.23	5	15-30	community services	4	2	4	4	3	4	5	5	5				5	4	3	5	4	1	1
121	259	2626.94	6.77	57.68	37.52	0	23	31-45	community services	0	5	5	0	4	4	5	5	3	0	5	4	4	3	0	4	3	5	1
122	259	2626.94	6.77	57.68	37.52	0	25	≥60	Production/service	5	5	5	5	4	5	4	5	5	2	5	5	5	5	5	5	5	2	1
123	259	2626.94	6.77	57.68	37.52	0	23	31-45	community services	4	4	5	5	5	5	1	3	5	1	2	5	5	2	5	5	2	0	1
124	259	2626.94	6.77	57.68	37.52	0	40	46-60	Production/service	5	3	5	4	0	0	5	4	5	0	3	5	5	4	1	5	4	4	1
125	259	2626.94	6.77	57.68	37.52	0	20	31-45	Tourism	5	5	5	2	4	5	5	3	3	5	2	2	5	5	4	5	5	5	1
126	259	2626.94	6.77	57.68	37.52	0	9	31-45	Production/service	5	5	5	4	4	5	5	5	2	0	2	3	5	5	4	5	4	5	1
127	259	2626.94	6.77	57.68	37.52	0	15	15-30	Tourism	5	5	5	0	4	5	5	5	0	4	5	5	3	5	4	4	5	5	1
128	259	2626.94	6.77	57.68	37.52	0	40	31-45	Production/service	4	5	5	3	2	1	5	4	3	1	1	5	3	5	1	1	3	2	1
129	259	2626.94	6.77	57.68	37.52	0	3	46-60	Production/service	5	0	0	0	0	4	3	4	2	5	2	0	2	5	4	0	3	1	1
130	259	2626.94	6.77	57.68	37.52	0	26	31-45	community services	5	4	5	5	5	2	5	3	4	4	0	5	2	5	5	2	5	2	1
131	259	2626.94	6.77	57.68	37.52	0	35	31-45	Production/service	2	4	5				5	4	4	5	1	1	3	5	4	3	5	5	0
132	259	2626.94	6.77	57.68	37.52	0	9	15-30	community services	5	4	0	2	3	0	5	5	5	2	0	5	3	5	1	3	5	3	0
133	259	2626.94	6.77	57.68	37.52	0	15	15-30	Production/service	3	4	5	4	0	5	5	4	0	4	0	0	3	5	5	3	5	2	1
134	259	2626.94	6.77	57.68	37.52	0	21	15-30	Production/service	5	4	5	4	5	0	0	5	5	5	0	4	4	5	5	4	5	0	0
135	259	2626.94	6.77	57.68	37.52	0	23	31-45	Tourism	5	5	4	4	3	5	4	3	1	2	5	5	5	5	3	4	4	1	1
136	259	2626.94	6.77	57.68	37.52	0	10	15-30	community services	2	5	5	5	4	5	4	5	1	5	0	1	5	5	0	4	5	5	1
137	259	2626.94	6.77	57.68	37.52	0	15	46-60	Production/service	3	4	5				5	3	2	4	1	1	5	3	5	4	5	5	1
138	259	2626.94	6.77	57.68	37.52	0	10	≥60	Production/service	3	4	5	3	5	4	5	5	2	1	3	1	5	5	2	3	4	4	1
139	259	2626.94	6.77	57.68	37.52	0	42	31-45	Production/service	2	4	2	3	1	2	5	5	5	5	2	5	4	5	1	5	4	5	1
140	259	2626.94	6.77	57.68	37.52	0	6	31-45	Production/service	5	4	4	4	3	4	4	5	5	2	5	4	5	5	5	5	2	5	1
141	300	27.32	6.69	30.27	19.19	0.76	1	46-60	community services	4	4	4	0	4	4	1	1	3	0	5	3	5	5	1	4	5	5	1
142	300	27.32	6.69	30.27	19.19	0.76	17	≥60	community services	0	4	1	0	3	1	5	1	1	5	5	5	3	5	0	5	5	4	1
143	300	27.32	6.69	30.27	19.19	0.76	30	31-45	Production/service	4	4	1	0	3	3	3	5	4	3	3	4	4	5	1	5	5	3	1
144	300	27.32	6.69	30.27	19.19	0.76	30	≥60	Production/service	5	5	3	3	3	2	1	3	5	1	1	5	4	5	4	4	5	2	1
145	300	27.32	6.69	30.27	19.19	0.76	2	31-45	community services	4	3	4	5	5	4	5	2	3	3	4	3	5	4	1	5	4	3	1
146	300	27.32	6.69	30.27	19.19	0.76	18	31-45	Production/service	5	5	4	4	5	3	2	5	5	2	5	5	4	5	4	4	5	3	1
147	300	27.32	6.69	30.27	19.19	0.76	30	31-45	Production/service	3	5	5	5	0	5	4	4	5	4	0	5	3	5	5	3	5	1	1
148	300	27.32	6.69	30.27	19.19	0.76	25	15-30	community services	5	5	5	1	4	5	5	5	2	2	5	1	5	4	5	5	5	5	1
149	300	27.32	6.69	30.27	19.19	0.76	30	46-60	community services	4	4	5	4	4	4	5	1	4	5	2	1	5	5	4	4	4	1	1
150	300	27.32	6.69	30.27	19.19	0.76	27	31-45	community services	4	2	5	4	5	5	5	4	2	5	2	1	5	5	2	2	5	5	1
151	300	27.32	6.69	30.27	19.19	0.76	20	46-60	Production/service	4	4	5	2	5	2	4	4	2	3	2	5	5	5	5	4	0	4	1
152	300	27.32	6.69	30.27	19.19	0.76	32	31-45	community services	5	4	0	0	5	0	4	4	3	5	5	5	4	5	3	5	5	5	1
153	300	27.32	6.69	30.27	19.19	0.76	40	15-30	community services	4	3	5	0	0	0	2	4	2	0	2	4	4	5	1	4	0	1	1
154	300	27.32	6.69	30.27	19.19	0.76	39	31-45	Production/service	5	3	5	0	5	5	1	5	5	2	5	5	2	5	0	5	5	3	1
155	300	27.32	6.69	30.27	19.19	0.76	23	31-45	community services	5	4	5	0	2	5	4	4	1	5	1	1	5	5	5	5	4	4	1
156	300	27.32	6.69	30.27	19.19	0.76	28	31-45	Production/service	4	4	5	2	3	5	5	5	5	4	4	5	5	5	3	5	4	5	0
157	300	27.32	6.69	30.27	19.19	0.76	33	≥60	community services	5	4	3	2	4	1	5	5	3	5	4	0	5	5	5	5	3	4	0
158	300	27.32	6.69	30.27	19.19	0.76	30	15-30	Production/service	5	4	3	5	5	3	3	1	2	3	3	2	3	4	3	3	4	4	1
159	300	27.32	6.69	30.27	19.19	0.76	40	15-30	Production/service	5	4	3	2	5	4	2	2	5	3	4	5	5	5	4	5	5	3	1
160	300	27.32	6.69	30.27	19.19	0.76	20	15-30	community services	4	5	3	5	2	3	5	3	5	0	5	5	5	2	5	5	2	3	1
161	316	1614.13	5.32	5.64	71.24	2.55	36	≥60	Production/service	3	5	5	2	4	3	3	5	0	5	5	0	4	5	5	5	5	5	1
162	316	1614.13	5.32	5.64	71.24	2.55	25	46-60	community services	3	5	4				4	3	2	4	2	2	5	5	2	5	5	3	1
163	316	1614.13	5.32	5.64	71.24	2.55	68	46-60	community services	4	5	1	1	5	1	5	2	2	4	5	5	5	5	5	2	2	5	1
164	316	1614.13	5.32	5.64	71.24	2.55	7	15-30	Unemployed	5	5	5				3	1	1	5	5	2	5	5	3	5	4	5	0
165	316	1614.13	5.32	5.64	71.24	2.55	27	31-45	community services	5	4	5				4	5	3	3	2	1	3	5	5	5	5	5	1
166	316	1614.13	5.32	5.64	71.24	2.55	10	31-45	community services	4	5	4				5	5	4	4	5	0	4	5	5	5	5	4	1
167	316	1614.13	5.32	5.64	71.24	2.55	10	31-45	community services	5	4	5	2	5	4	2	5	2	5	0	1	1	4	2	5	1	5	1
168	316	1614.13	5.32	5.64	71.24	2.55	5	31-45	Production/service	5	0	5				3	5	1	5	0	5	4	5	5	5	5	5	0
169	316	1614.13	5.32	5.64	71.24	2.55	33	31-45	community services	3	4	4	5	1	4	5	3	2	5	4	2	5	5	1	5	5	5	1
170	316	1614.13	5.32	5.64	71.24	2.55	1	15-30	Production/service	5	5	4	3	3	3	5	5	4	3	1	3	4	5	5	4	5	5	1
171	316	1614.13	5.32	5.64	71.24	2.55	20	31-45	community services	3	5	5				4	4	1	3	3	1	5	5	4	4	5	5	1
172	316	1614.13	5.32	5.64	71.24	2.55	14	31-45	Unemployed	5	5	4	1	4	3	5	5	1	1	5	1	4	5	1	5	5	4	0/1
173	316	1614.13	5.32	5.64	71.24	2.55	30	31-45	community services	5	5	5				5	3	2	3	3	2	5	5	5	5	5	5	1
174	316	1614.13	5.32	5.64	71.24	2.55	30	46-60	Production/service	3	3	5	2	4	2	3	4	1	4	2	5	5	5	5	4	4	2	1
175	316	1614.13	5.32	5.64	71.24	2.55	28	31-45	Tourism	3	5	4	1	5	3	5	5	2	4	4	5	4	5	2	4	4	4	1
176	316	1614.13	5.32	5.64	71.24	2.55	17	31-45	community services	2	5	4	0	0	4	3	0	4	3	5	4	5	5	3	3	4	5	1
177	316	1614.13	5.32	5.64	71.24	2.55	23	31-45	Tourism	5	4	2	0	0	0	5	3	3	4	5	2	5	5	5	4	5	5	1
178	316	1614.13	5.32	5.64	71.24	2.55	32	15-30	Production/service	3	5	5	2	4	5	4	5	0	3	3	0	0	4	2	5	5	1	1
179	316	1614.13	5.32	5.64	71.24	2.55	31	46-60	community services	5	3	5				3	3	5	3	4	4	2	5	3	4	5	4	1
180	316	1614.13	5.32	5.64	71.24	2.55	26	15-30	Production/service	3	5	5	2	4	5	4	0	4	0	3	5	4	5	3	4	5	5	1
181	255	2403.27	18.42	23.52	32.69	32.84	28	31-45	Production/service	3	5	4				2	3	4	2	5	5	5	5	3	5	1	5	0
182	255	2403.27	18.42	23.52	32.69	32.84	10	31-45	community services	4	5	5				5	5	1	3	3	1	5	5	1	5	4	5	1
183	255	2403.27	18.42	23.52	32.69	32.84	30	31-45	community services	3	5	5	2	5	3	3	4	3	2	0	0	4	5	5	5	2	5	1
184	255	2403.27	18.42	23.52	32.69	32.84	37	31-45	community services	3	3	5	0	5	4	5	5	5	2	0	5	5	5	3	5	5	2	1
185	255	2403.27	18.42	23.52	32.69	32.84	6	15-30	community services	5	5	2				5	4	0				3	5	2	3	5	5	1
186	255	2403.27	18.42	23.52	32.69	32.84	40	31-45	community services	4	4	5	2	5	5	4	3	5	4	5	1	5	3	4	4	3	4	1
187	255	2403.27	18.42	23.52	32.69	32.84	26	31-45	Production/service	5	4	5	2	5	5	5	5	5	5	5	5	3	5	5	4	4	5	1
188	255	2403.27	18.42	23.52	32.69	32.84	15	31-45	community services	4	4	5				4	3	4	3	5	5	4	5	4	5	3	5	1
189	255	2403.27	18.42	23.52	32.69	32.84	18	≥60	community services	0	4	5	2	4	4	3	4	3				4	5	5	4	0	5	1
190	255	2403.27	18.42	23.52	32.69	32.84	4	15-30	community services	4	4	5				2	5	1	2	2	0	5	5	5	5	4	5	0
191	255	2403.27	18.42	23.52	32.69	32.84	22	46-60	community services	5	3	5	1	5	5	5	3	1	3	1	4	5	5	3	5	3	5	1
192	255	2403.27	18.42	23.52	32.69	32.84	7	31-45	community services	5	5	5				3	5	2				5	4	1	5	4	2	1
193	255	2403.27	18.42	23.52	32.69	32.84	8	≥60	community services	4	3	4				5	4	1	3	4	4	5	5	5	4	1	5	1
194	255	2403.27	18.42	23.52	32.69	32.84	30	46-60	Production/service	3	2	4				4	3	5	2	1	1	2	5	4	2	3	5	0
195	255	2403.27	18.42	23.52	32.69	32.84	30	31-45	community services	5	4	5				5	5	0	5	3	0	0	5	2	4	5	5	n/a
196	255	2403.27	18.42	23.52	32.69	32.84	36	46-60	Production/service	2	5	3	5	3	3	5	2	2	2	4	5	5	5	1	5	5	5	1
197	255	2403.27	18.42	23.52	32.69	32.84	24	31-45	Production/service	2	3	2	5	3	3	5	5	5	5	1	4	5	5	3	5	5	5	1
198	255	2403.27	18.42	23.52	32.69	32.84	28	31-45	Production/service	5	3	4	0	5	5	4	3	2	3	0	5	5	3	5	5	3	4	1
199	255	2403.27	18.42	23.52	32.69	32.84	40	31-45	Production/service	2	5	2	5	5	3	4	5	1	4	5	0	5	5	5	5	5	5	1
200	255	2403.27	18.42	23.52	32.69	32.84	0	46-60	community services	5	5	5				4	4	1				5	5	1	5	5	4	1
201	0	0	0	0	0	0	10	31-45	Government	1	5	2	2	5	4	5	5	3	5	2	3	4	5	2	5	4	5	1
202	0	0	0	0	0	0	1	31-45	NGO	2	5	2	3	3	1	5	5	3	5	2	5	5	5	4	5	4	5	0/1
203	0	0	0	0	0	0	23	46-60	Producers	4	5	4	5	5	4	5	5	1	4	2	4	5	2	1	5	2	5	1
204	0	0	0	0	0	0	6	31-45	Government	2	5	2	5	5	2	5	5	5	5	5	5	5	1	4	5	0	2	1
205	0	0	0	0	0	0	6	31-45	Producers	4	4	4	5	4	4	5	5	5	4	5	5	4	5	4	4	5	3	1
206	0	0	0	0	0	0	30	31-45	NGO	2	4	2	4	4	1	5	3	0	5	3	0	5	5	4	5	5	2	1
207	0	0	0	0	0	0	10	15-30	NGO	5	5	1	4	5	1	5	5	3	5	3	4	4	5	3	4	5	4	1
208	0	0	0	0	0	0	33	≥60	NGO	3	4	3	5	5	4	5	5	4	4	5	4	5	5	3	4	3	5	1
209	0	0	0	0	0	0	25	46-60	NGO	3	2	1	5	5	4	2	5	4	4	5	5	5	5	3	5	4	4	1
210	0	0	0	0	0	0	34	31-45	Producers	4	2	1	4	5	1	5	5	3	4	4	4	5	1	4	5	0	5	1
211	0	0	0	0	0	0	2	15-30	Government	5	2	5	3	3	5	4	5	5	3	0	4	2	5	1	3	5	1	1
212	0	0	0	0	0	0	41	46-60	Producers	3	5	4	3	4	4	5	5	1	2	5	3	3	5	4	5	5	1	1
213	0	0	0	0	0	0	1	46-60	Government	3	5	3	5	2	2	4	3	4	2	4	2	4	5	5	4	3	2	1
214	0	0	0	0	0	0	62	46-60	Producers	3	5	2	4	5	2	4	4	4	5	5	5	4	5	1	5	5	4	1
215	0	0	0	0	0	0	32	46-60	Producers	4	5	4	1	5	2	5	5	5	4	5	5	5	3	3	5	4	3	1
216	0	0	0	0	0	0	27	31-45	Producers	3	5	5	0	4	5	3	5	5	4	5	5	5	5	4	5	4	5	1
217	0	0	0	0	0	0	4	31-45	Producers	2	5	2	3	5	5	5	1	2	3	2	1	5	5	5	5	1	5	1
218	0	0	0	0	0	0	19	31-45	Government	4	5	4	3	5	1	3	5	4	2	2	5	2	1	5	3	1	1	1
219	0	0	0	0	0	0	12		Producers	2	5	5	2	4	3	5	1	5	5	2	3	5	2	0	5	2	3	1
220	0	0	0	0	0	0	25		Producers	3	5	5	5	5	5	5	5	5	5	2	5	5	5	5	5	5	5	1
221	0	0	0	0	0	0	6		NGO	2	4	1	5	5	1	5	1	5	4	4	5	1	5	1	1	1	3	1
222	0	0	0	0	0	0	3		Producers	4	5	5	3	5	1	5	5	4	2	1	4	4	5	3	5	5	5	1
223	0	0	0	0	0	0	3		Producers	4	5	4	2	1	5	5	5	5	5	3	5	5	5	5	4	3	5	1
224	0	0	0	0	0	0	4		Government	2	5	1	5	5	1	5	3	2	2	5	5	2	1	4	3	1	4	1
